# Supplementary material for: Exploring aflatoxin contamination and household-level exposure risk in diverse Indian food systems
Source: PLoS One. 2020 Oct 26;15(10):e0240565. doi: 10.1371/journal.pone.0240565 (PMC7588076; doi:10.1371/journal.pone.0240565)
Supplement: S1 Dataset — Raw data generated during the household survey process in June-August, 2016 across the four participating districts. (CSV) [file pone.0240565.s001.csv]

district	HHID	AFB1_detect	age	no_members	landholding	cultivation	housetype	kharifcrops	rabicrops	summercrops	months_FoodInsecure	months_PoorFoodQuality	foodsafety_practices	cropprotection_practices
Maharajganj	101-Nagawa	no	na	18	0.65	yes	extended	rice	wheat				freshness clean_vessels	pesticides agronomy resistant_vars organics
Maharajganj	102-Nagawa	no	na	7	0.6	yes	nuclear	rice groundnut	fruit_veg wheat					agronomy organics
Maharajganj	103-Nagawa	yes	na	8	4	yes	extended	rice maize pigeonpea groundnut	wheat				freshness	pesticides organics
Maharajganj	104-Nagawa	yes	na	8	2	yes	extended	rice maize pigeonpea groundnut	pulses wheat veg	veg			freshness clean_vessels	pesticides resistant_vars
Maharajganj	105-Nagawa	no	na	15	8	yes	extended	rice groundnut	spices wheat				freshness hand_sort	pesticides resistant_vars organics
Maharajganj	106-Nagawa	yes	na	5	4	yes	extended	rice maize pigeonpea groundnut	fruit_veg wheat				freshness	pesticides agronomy organics
Maharajganj	107-Nagawa	yes	65	7	2	yes	joint	rice maize groundnut	wheat pea potato spices	potato		apr may jun	chem_adds sun_dry washing hand_sort	pesticides agronomy fertilizer_org fertilizer_chem
d	108-Nagawa	no	51	7	1	yes	extended	rice	wheat			jul aug	sun_dry washing hand_sort	fertilizer_chem
Maharajganj	109-Nagawa	no	55	7	1	yes	extended	rice pigeonpea groundnut	wheat potato onion			jun jul aug	hand_sort food_prep	pesticides fertilizer_chem
Maharajganj	110-Nagawa	yes	55	7	2	yes	joint	rice maize pigeonpea groundnut	wheat spices				chem_adds natural_adds sun_dry washing sun_wash hand_sort	pesticides resistance fertilizer_org fertilizer_chem
Maharajganj	111-Nagawa	no	48	3	0	yes	nuclear	rice maize pigeonpea groundnut	wheat mustard veg			mar apr may jun jul	chem_adds sun_dry sun_wash hand_sort	pesticides fertilizer_org fertilizer_chem
Maharajganj	112-Nagawa	yes	72	10	1	yes	extended	rice groundnut	wheat			jul aug sep	sun_dry washing hand_sort	agronomy
Maharajganj	113-Nagawa	no	65	1	1	yes	single	rice maize groundnut	wheat			jan feb mar apr may jun jul aug sep oct nov dec	natural_adds sun_wash hand_sort	agronomy fertilizer_org
Maharajganj	114-Nagawa	yes	56	6	6	yes	joint	rice maize pigeonpea groundnut	wheat				natural_adds sun_wash hand_sort	pesticides agronomy resistance fertilizer_org fertilizer_chem
Maharajganj	115-Nagawa	yes	46	6	0	no	nuclear						sun_wash hand_sort
Maharajganj	116-Nagawa	yes	45	7	0.3	yes	joint	rice pigeonpea groundnut	wheat				sun_wash hand_sort	pesticides
Maharajganj	117-Belauha	no	62	8	1	yes	extended	rice	wheat potato onion				sun_wash hand_sort	pesticides fertilizer_org fertilizer_chem
Maharajganj	118-Belauha	no	35	7	0.3	yes	nuclear	rice	wheat mustard				none	pesticides fertilizer_org fertilizer_chem
Maharajganj	201-Belauha	no	62	11	6	yes	joint	rice	wheat pea potato	veg			chem_adds natural_adds sun_wash	pesticides fertilizer_org fertilizer_chem
Maharajganj	202-Belauha	no	71	6	2.5	yes	joint	rice pigeonpea groundnut veg	wheat potato onion veg	veg			natural_adds sun_wash hand_sort	culling
Maharajganj	203-Belauha	no	65	6	2	yes	extended	rice veg	wheat potato onion veg	maize veg			chem_adds sun_wash hand_sort	pesticides fertilizer_chem
Maharajganj	204-Belauha	no	50	15	3	yes	joint	rice sorghum	wheat potato onion mustard veg	maize veg			sun_wash	pesticides fertilizer_org fertilizer_chem
Maharajganj	205-Belauha	no	70	12	2	yes	joint	rice pigeonpea groundnut	wheat pea potato				chem_adds natural_adds sun_wash	pesticides
Maharajganj	206-Belauha	no	32	7	1.5	yes	extended	rice maize pigeonpea groundnut veg	wheat potato onion mustard veg	veg			chem_adds sun_dry sun_wash hand_sort	pesticides fertilizer_org fertilizer_chem
Maharajganj	207-Belauha	yes	60	7	1.5	yes	nuclear	rice maize pigeonpea veg	wheat potato veg			jan feb mar apr may jun jul aug sep oct nov dec	none	pesticides fertilizer_org fertilizer_chem
Maharajganj	208-Belauha	no	40	9	0	yes	nuclear	rice maize groundnut veg	wheat potato onion mustard	veg			sun_wash hand_sort	pesticides fertilizer_org fertilizer_chem
Maharajganj	209-Belauha	yes	50	7	0.5	yes	extended	rice pigeonpea groundnut veg	wheat pea potato onion veg	veg			washing sun_wash	pesticides
Maharajganj	210-Belauha	no	60	6	0.6	yes	extended	rice maize pigeonpea veg	wheat potato onion veg	veg			chem_adds sun_wash hand_sort	pesticides fertilizer_org fertilizer_chem
Maharajganj	211-Belauha	no	34	4	0.5	yes	nuclear	rice maize groundnut veg	wheat potato onion veg	veg			chem_adds	pesticides
Maharajganj	212-Belauha	no	50	8	0.22	yes	joint	rice maize pigeonpea groundnut	wheat pea potato onion mustard	veg			sun_wash hand_sort	pesticides
Maharajganj	213-Belauha	no	60	1	0.3	yes	elder	rice	wheat			jan feb mar apr may jun jul aug sep oct nov dec	none	pesticides
Maharajganj	214-Belauha	no	55	7	1	yes	joint	rice pigeonpea groundnut	wheat pea onion mustard chillies			jul aug sep	chem_adds	pesticides
Maharajganj	215-Belauha	yes	80	10	2	yes	extended	rice pigeonpea groundnut veg	wheat potato				sun_wash	pesticides resistance fertilizer_org fertilizer_chem
Maharajganj	216-Belauha	no	65	6	0.5	yes	extended	rice maize groundnut veg	wheat pea potato onion	veg			sun_wash hand_sort	pesticides agronomy
Maharajganj	217-Belauha	no	55	8	0.8	yes	extended	rice pigeonpea groundnut veg	wheat potato onion veg	veg			sun_dry sun_wash hand_sort	pesticides agronomy fertilizer_chem
Maharajganj	218-Belauha	yes	70	6	1	yes	joint	rice maize pigeonpea groundnut cowpea veg	wheat pea potato onion	veg			sun_wash hand_sort	pesticides fertilizer_org fertilizer_chem
Maharajganj	219-Belauha	no	70	1	0.95	yes	elder	rice veg	wheat potato onion veg	veg			sun_wash	pesticides fertilizer_org fertilizer_chem
Maharajganj	220-Belauha	no	25	2	0	no	nuclear						natural_adds
Munger	301-Raghunathapur	no	50	9	1	yes	extended	rice maize veg	wheat pea chickpea lentil potato tomato onion veg	veg		jul aug	natural_adds sun_dry hand_sort	pesticides agronomy
Munger	302-Raghunathapur	yes	62	5	0	yes	extended	rice veg	wheat veg		oct nov		chem_adds sun_dry	pesticides fertilizer_org
Munger	303-Raghunathapur	no	64	3	1.86	yes	nuclear	rice maize veg	wheat chickpea lentil potato onion veg	veg	jul aug		chem_adds sun_dry	pesticides agronomy fertilizer_chem
Munger	304-Raghunathapur	no	66	7	1.5	yes	extended	rice	wheat chickpea potato onion veg	veg	jul aug sep		chem_adds sun_wash	pesticides fertilizer_org fertilizer_chem
Munger	305-Raghunathapur	yes	22	3	1	yes	nuclear	rice maize veg	wheat potato onion veg			jul	natural_adds sun_wash	pesticides fertilizer_org
Munger	306-Raghunathapur	no	36	8	0	no	nuclear				jul aug		natural_adds sun_wash
Munger	307-Raghunathapur	no	45	3	0	yes	nuclear	rice	wheat		jan feb mar apr may jun jul aug sep oct nov dec	jan feb mar apr may jun jul aug sep oct nov dec	natural_adds sun_wash hand_sort	none
Munger	308-Raghunathapur	yes	65	6	0	no	extended				aug sep	jan feb mar apr may jun jul aug sep oct nov dec	hand_sort
Munger	309-Raghunathapur	yes	40	6	1.5	yes	nuclear	rice maize	wheat potato onion veg	veg	oct		chem_adds	pesticides agronomy resistance fertilizer_org fertilizer_chem
Munger	310-Raghunathapur	no	63	11	4	yes	extended	rice maize veg	wheat pea chickpea potato veg			jul	chem_adds sun_wash hand_sort	pesticides fertilizer_org fertilizer_chem
Munger	311-Raghunathapur	no	75	6	1.5	yes	extended	rice maize veg	wheat potato veg				chem_adds sun_wash hand_sort	pesticides fertilizer_org fertilizer_chem
Munger	312-Raghunathapur	no	40	7	0	yes	extended	rice maize veg	wheat pea chickpea potato onion veg	veg	sep dec	jan feb mar apr may jun jul aug sep oct nov dec	chem_adds sun_dry sun_wash hand_sort	pesticides
Munger	313-Raghunathapur	yes	50	7	1	yes	joint	rice maize veg	wheat potato onion gram veg	veg			chem_adds natural_adds sun_dry hand_sort	pesticides fertilizer_org fertilizer_chem
Munger	314-Raghunathapur	no	23	3	0	no	singleparent						sun_dry sun_wash hand_sort
Munger	315-Raghunathapur	no	18	8	0.04	yes	extended	rice maize veg	wheat potato				chem_adds sun_dry sun_wash hand_sort	pesticides fertilizer_org fertilizer_chem
Munger	316-Raghunathapur	no	42	6	0.65	yes	nuclear	rice maize veg	wheat potato mustard veg	veg			sun_wash hand_sort	pesticides fertilizer_org fertilizer_chem
Munger	317-Raghunathapur	no	40	5	2	yes	nuclear	rice veg	wheat chickpea potato onion veg	veg			sun_dry sun_wash hand_sort	pesticides agronomy resistance fertilizer_org fertilizer_chem
Munger	318-Raghunathapur	no	70	9	1.5	yes	extended	rice veg	wheat pea chickpea potato veg	veg			natural_adds sun_dry sun_wash hand_sort	pesticides fertilizer_org fertilizer_chem
Munger	319-Raghunathapur	no	42	6	0	yes	nuclear	rice maize veg	wheat potato onion veg				none	pesticides fertilizer_org fertilizer_chem
Munger	320-Raghunathapur	yes	16	2	0.65	yes	singleparent	rice maize veg	wheat potato onion veg	veg			chem_adds sun_dry hand_sort	pesticides fertilizer_chem
Munger	401-Sakhol	no	35	7	1	yes	nuclear	rice	wheat potato onion		may		chem_adds natural_adds sun_dry	pesticides fertilizer_org fertilizer_chem
Munger	402-Sakhol	yes	78	11	1	yes	extended	rice maize pigeonpea veg	wheat chickpea potato onion mustard veg				chem_adds sun_wash hand_sort	pesticides fertilizer_org
Munger	403-Sakhol	no	28	5	0.5	yes	nuclear	rice	wheat lentil		may		sun_wash hand_sort	fertilizer_org fertilizer_chem
Munger	404-Sakhol	no	46	12	4	yes	extended	rice maize veg	wheat potato onion				natural_adds sun_dry sun_wash hand_sort other	pesticides fertilizer_org fertilizer_chem
Munger	405-Sakhol	no	62	5	0	no	nuclear					jan feb mar apr may jun jul aug sep oct nov dec	sun_wash hand_sort
Munger	406-Sakhol	no	50	9	0	yes	extended	rice maize	potato mustard			jan feb mar apr may jun jul aug sep oct nov dec	sun_wash hand_sort	none
Munger	407-Sakhol	no	30	4	0	no	nuclear				jul	jan feb mar apr may jun jul aug sep oct nov dec	sun_wash hand_sort
Munger	408-Sakhol	no	35	6	0	yes	nuclear	maize			jul aug	jan feb mar apr jun jul aug sep oct nov dec	washing sun_wash hand_sort	fertilizer_chem
Munger	409-Sakhol	yes	50	12	0.75	yes	nuclear	pigeonpea moong			jul aug sep	jan feb mar apr may jun jul aug sep oct nov dec	none	none
Munger	410-Sakhol	no	60	9	0	yes	extended	rice maize	potato mustard		aug sep	jan feb mar apr may jun jul aug sep oct nov dec	sun_wash hand_sort	fertilizer_org fertilizer_chem
Munger	411-Sakhol	no	58	6	1	yes	extended	rice maize pigeonpea	potato mustard lentil				washing sun_wash hand_sort	none
Munger	412-Sakhol	no	45	6	1	yes	extended	rice maize pigeonpea veg	pea chickpea potato lentil veg				sun_dry sun_wash hand_sort	none
Munger	413-Sakhol	no	35	7	0.7	yes	nuclear	rice maize	lentil				sun_wash hand_sort	none
Munger	414-Sakhol	yes	42	8	2	yes	extended	rice maize pigeonpea veg	wheat chickpea potato onion mustard veg				chem_adds natural_adds sun_wash hand_sort	pesticides fertilizer_org fertilizer_chem
Munger	415-Sakhol	no	40	6	0.5	yes	nuclear	maize pigeonpea	lentil mustard				sun_dry sun_wash hand_sort	none
Munger	416-Sakhol	yes	30	5	0.5	yes	nuclear		chickpea mustard				sun_wash hand_sort	none
Munger	417-Sakhol	yes	26	4	0	no	nuclear				may jun		chem_adds sun_wash hand_sort
Munger	418-Sakhol	yes	61	9	1	yes	extended	rice maize pigeonpea veg	wheat lentil potato onion veg		jul aug	jan feb mar apr may jun jul aug sep oct nov dec	chem_adds sun_dry sun_wash hand_sort	pesticides fertilizer_org fertilizer_chem
Kandhamal	501-Kakamaha	yes	42	6	1	yes	extended	rice spices veg	pea potato				hand_sort	pesticides resistance fertilizer_org fertilizer_chem
Kandhamal	502-Kakamaha	no	66	5	1.5	no	nuclear	groundnut					washing
Kandhamal	503-Kakamaha	no	65	7	1	yes	nuclear	rice bean turmeric veg	potato pigeonpea		apr may jun	may jun	natural_adds sun_dry hand_sort	pesticides fertilizer_org fertilizer_chem
Kandhamal	504-Kakamaha	no	35	4	0	yes	nuclear	maize bean veg	potato veg		apr may jun	may	hand_sort	fertilizer_org
Kandhamal	505-Kakamaha	no	55	7	0.5	yes	extended	rice maize pigeonpea veg	chickpea potato veg	veg	may jun	jun jul aug	hand_sort	pesticides fertilizer_org fertilizer_chem
Kandhamal	506-Kakamaha	yes	42	9	6	yes	joint	rice maize pigeonpea bean veg	potato			mar apr may jun	sun_dry hand_sort	pesticides fertilizer_org fertilizer_chem
Kandhamal	507-Kakamaha	yes	64	4	0	no	nuclear				apr may jun	jan feb mar apr may jun jul aug sep oct nov dec	none
Kandhamal	508-Kakamaha	yes	60	9	0	yes	extended	rice			may jun	apr may jun	sun_dry	fertilizer_org
Kandhamal	509-Kakamaha	no	30	3	0.75	yes	nuclear	rice				apr may jun	clean_vessels	fertilizer_org
Kandhamal	510-Kakamaha	no	32	5	0.5	yes	extended	rice bean veg	potato			may jun	hand_sort clean_vessels	pesticides fertilizer_org
Kandhamal	511-Kakamaha	no	45	4	0	no	extended				oct nov	jun jul	hand_sort
Kandhamal	512-Kakamaha	no	26	5	0.25	yes	extended	rice bean veg				apr may jun	hand_sort clean_vessels	pesticides fertilizer_org fertilizer_chem
Kandhamal	513-Kakamaha	no	40	5	0.25	yes	nuclear	rice bean okra					hand_sort	pesticides fertilizer_org fertilizer_chem
Kandhamal	514-Kakamaha	yes	20	3	0.5	yes	nuclear	rice bean veg	potato veg				sun_dry hand_sort clean_vessels	fertilizer_org
Kandhamal	515-Kakamaha	no	23	4	0	no	joint				may jun	jun jul	hand_sort
Kandhamal	601-Bakikamba	yes	60	4	2	yes	nuclear	rice					hand_sort	pesticides fertilizer_org fertilizer_chem
Kandhamal	602-Bakikamba	no	41	7	0	yes	extended	rice	bean		sep oct		hand_sort	fertilizer_org
Kandhamal	603-Bakikamba	yes	58	8	7.5	yes	extended	rice bean veg	millet potato				sun_dry other	pesticides fertilizer_org
Kandhamal	604-Bakikamba	yes	57	6	0.85	yes	joint	rice	potato veg		jul aug sep		hand_sort	none
Kandhamal	605-Bakikamba	yes	50	6	1	yes	extended	rice	bean potato		may jun		sun_dry hand_sort	fertilizer_org
Kandhamal	606-Bakikamba	no	50	6	0	yes	extended	rice			jul aug		none	none
Kandhamal	607-Bakikamba	no	28	5	0	yes	extended	rice	bean potato veg			may jun	hand_sort clean_vessels	pesticides fertilizer_org
Kandhamal	608-Bakikamba	no	30	5	0	no	nuclear				apr may jun		hand_sort
Kandhamal	609-Bakikamba	no	65	6	0	no	extended						hand_sort
Kandhamal	610-Bakikamba	yes	60	8	0.75	yes	extended	rice maize					hand_sort clean_vessels	fertilizer_org
Kandhamal	611-Bakikamba	yes	33	4	3	yes	extended	rice maize bean veg					sun_dry hand_sort	fertilizer_org fertilizer_chem
Kandhamal	612-Bakikamba	yes	40	5	0	no	nuclear						hand_sort
Kandhamal	613-Bakikamba	no	50	3	0.5	yes	nuclear	rice			may jun		hand_sort	fertilizer_org
Kandhamal	614-Bakikamba	no	65	4	0.8	no	joint						hand_sort
Kandhamal	615-Bakikamba	no	30	6	0.5	no	nuclear						hand_sort clean_vessels
Kandhamal	616-Bakikamba	yes	40	5	3.5	yes	nuclear	rice maize					hand_sort	fertilizer_org
Mahabubnagar	701-Shankarampeta	yes	29	5	1.5	yes	extended	rice	rice		aug	jan	natural_adds sun_dry	pesticides fertilizer_org fertilizer_chem
Mahabubnagar	702-Shankarampeta	yes	55	3	1.5	yes	nuclear	sorghum pigeonpea	groundnut		nov	apr may jun	none	pesticides
Mahabubnagar	703-Shankarampeta	yes	45	5	3	yes	joint	rice	rice		nov dec	apr may jun	natural_adds cloudy_dry	pesticides fertilizer_chem
Mahabubnagar	704-Shankarampeta	no	43	3	1	yes	nuclear	rice pigeonpea castor					sun_dry hand_sort	pesticides fertilizer_org fertilizer_chem
Mahabubnagar	705-Shankarampeta	yes	58	2	5	yes	nuclear	rice pigeonpea castor			nov dec	nov dec	natural_adds sun_dry hand_sort	pesticides fertilizer_org fertilizer_chem
Mahabubnagar	706-Shankarampeta	no	53	5	2	yes	nuclear	rice	rice				natural_adds sun_dry hand_sort other	pesticides fertilizer_org fertilizer_chem
Mahabubnagar	707-Shankarampeta	yes	66	2	12	no	nuclear	rice	rice				sun_dry hand_sort
Mahabubnagar	708-Shankarampeta	no	48	3	3	yes	singleparent	rice pigeonpea	rice		jul aug		none	pesticides fertilizer_chem
Mahabubnagar	709-Shankarampeta	yes	34	4	4	yes	nuclear	rice pigeonpea chillies cotton	rice		apr may jun		sun_dry hand_sort	pesticides fertilizer_org fertilizer_chem
Mahabubnagar	710-Shankarampeta	no	69	2	0	no	elder					apr may jun	sun_dry washing hand_sort
Mahabubnagar	711-Shankarampeta	yes	40	2	2	yes	singleparent	rice chillies	rice		jan feb mar		hand_sort	pesticides fertilizer_chem
Mahabubnagar	712-Shankarampeta	yes	33	9	10	yes	extended	rice pigeonpea castor	rice groundnut veg			aug sep	none	pesticides fertilizer_org fertilizer_chem
Mahabubnagar	713-Shankarampeta	yes	45	3	2	yes	nuclear	rice pigeonpea	rice		aug sep oct nov	apr may jun	hand_sort	pesticides fertilizer_org fertilizer_chem
Mahabubnagar	714-Shankarampeta	yes	22	5	10	yes	nuclear	rice pigeonpea	rice			jun jul	sun_dry clean_vessels	pesticides fertilizer_org fertilizer_chem
Mahabubnagar	715-Shankarampeta	yes	42	4	0.5	yes	nuclear	rice	rice		feb mar	feb mar	none	pesticides fertilizer_org fertilizer_chem
Mahabubnagar	716-Shankarampeta	yes	26	5	1	no	nuclear				apr may jun	apr may jun	none
Mahabubnagar	717-Shankarampeta	yes	40	9	0.5	no	joint				apr may jun		none
Mahabubnagar	718-Shankarampeta	yes	30	6	2	yes	nuclear	rice veg	rice groundnut			apr may jun	natural_adds sun_dry hand_sort	pesticides fertilizer_chem
Mahabubnagar	719-Shankarampeta	yes	35	4	1.5	yes	nuclear	rice chillies	rice veg		apr may jun		natural_adds	pesticides fertilizer_org fertilizer_chem
Mahabubnagar	720-Shankarampeta	yes	35	4	0	no	nuclear				apr may jun		hand_sort
Mahabubnagar	801-Narsingapuram	yes	42	7	6.75	yes	joint	rice pigeonpea castor			jul aug		hand_sort	pesticides fertilizer_org fertilizer_chem
Mahabubnagar	802-Narsingapuram	no	45	6	3	yes	extended	rice pigeonpea castor			apr may jun		hand_sort	pesticides fertilizer_org fertilizer_chem
Mahabubnagar	803-Narsingapuram	yes	33	4	2.5	yes	nuclear	rice pigeonpea castor	rice groundnut		apr may	feb mar apr may jun	natural_adds hand_sort	pesticides fertilizer_org fertilizer_chem
Mahabubnagar	804-Narsingapuram	no	55	2	8	yes	nuclear	rice pigeonpea	groundnut				hand_sort	pesticides fertilizer_org fertilizer_chem
Mahabubnagar	805-Narsingapuram	yes	35	4	0	no	nuclear				apr may jun		none
Mahabubnagar	806-Narsingapuram	yes	42	6	1.5	no	nuclear				jul aug nov	jan feb	chem_adds natural_adds hand_sort
Mahabubnagar	807-Narsingapuram	yes	62	10	5	yes	extended	rice pigeonpea castor			jul	apr may jun	sun_wash hand_sort	pesticides fertilizer_org fertilizer_chem
Mahabubnagar	808-Narsingapuram	yes	50	3	2	yes	nuclear	rice pigeonpea			mar apr		natural_adds sun_dry hand_sort	pesticides fertilizer_org fertilizer_chem
Mahabubnagar	809-Narsingapuram	no	65	2	5	no	elder				apr may jun		hand_sort
Mahabubnagar	810-Narsingapuram	yes	25	4	0	no	nuclear				mar apr may		hand_sort
Mahabubnagar	811-Narsingapuram	yes	39	14	13	yes	joint	rice pigeonpea	groundnut veg			apr may	chem_adds natural_adds	pesticides fertilizer_org fertilizer_chem
Mahabubnagar	812-Narsingapuram	yes	34	7	2	yes	extended	rice pigeonpea castor	groundnut		apr may jun		hand_sort	pesticides fertilizer_org fertilizer_chem
Mahabubnagar	813-Narsingapuram	yes	35	4	3	yes	nuclear	rice castor			mar apr may		hand_sort clean_vessels	pesticides fertilizer_org fertilizer_chem
Mahabubnagar	814-Narsingapuram	no	40	7	40	yes	joint	rice pigeonpea castor	rice			apr may	hand_sort	pesticides fertilizer_org fertilizer_chem
Mahabubnagar	815-Narsingapuram	yes	68	2	10	yes	elder	rice pigeonpea sugarcane castor chillies	rice groundnut				natural_adds sun_wash hand_sort	pesticides fertilizer_org fertilizer_chem
Mahabubnagar	816-Narsingapuram	yes	62	3	5	yes	nuclear	pigeonpea castor			apr may		hand_sort	pesticides fertilizer_org fertilizer_chem
Mahabubnagar	817-Narsingapuram	yes	30	6	5	yes	extended	rice pigeonpea castor			jan feb		hand_sort	pesticides fertilizer_chem
Mahabubnagar	818-Narsingapuram	yes	52	1	0	no	single				apr may jun		none
Mahabubnagar	819-Narsingapuram	yes	24	11	12	yes	joint	rice pigeonpea	rice				sun_dry hand_sort	pesticides fertilizer_org fertilizer_chem
Mahabubnagar	820-Narsingapuram	yes	65	4	2	no	extended				apr may jun		hand_sort
Mahabubnagar	901-Kunnurthanda	yes	76	19	11.5	yes	extended	rice pigeonpea	rice groundnut			may sep	natural_adds sun_dry hand_sort	pesticides fertilizer_org fertilizer_chem
Mahabubnagar	902-Kunnurthanda	yes	45	8	6	yes	extended	rice pigeonpea	rice groundnut		jan feb mar		natural_adds	pesticides fertilizer_org fertilizer_chem
Mahabubnagar	903-Kunnurthanda	yes	62	15	6	yes	extended	rice pigeonpea castor	rice groundnut		may		natural_adds sun_dry hand_sort	pesticides fertilizer_org fertilizer_chem
Mahabubnagar	904-Kunnurthanda	yes	35	5	2	yes	nuclear	rice sorghum pigeonpea	rice groundnut		jul		natural_adds hand_sort	pesticides fertilizer_org fertilizer_chem
Mahabubnagar	905-Kunnurthanda	no	56	5	2	yes	nuclear	pigeonpea			apr may jun		hand_sort	pesticides fertilizer_org fertilizer_chem
Mahabubnagar	906-Kunnurthanda	yes	36	4	0	no	nuclear				jul	jul	hand_sort
Mahabubnagar	907-Kunnurthanda	yes	26	9	1.75	yes	joint	pigeonpea			apr may jun		natural_adds sun_dry hand_sort	pesticides fertilizer_org fertilizer_chem
Mahabubnagar	908-Kunnurthanda	yes	54	6	9	yes	nuclear	rice pigeonpea castor	groundnut castor				natural_adds sun_dry hand_sort	pesticides fertilizer_org fertilizer_chem
Mahabubnagar	909-Kunnurthanda	yes	66	22	4	yes	extended	rice pigeonpea	rice				natural_adds sun_dry hand_sort	pesticides fertilizer_org fertilizer_chem
Mahabubnagar	910-Kunnurthanda	yes	24	3	3	no	nuclear				may jun	jun jul
