# Supplementary material for: Exploring aflatoxin contamination and household-level exposure risk in diverse Indian food systems
Source: PLoS One. 2020 Oct 26;15(10):e0240565. doi: 10.1371/journal.pone.0240565 (PMC7588076; doi:10.1371/journal.pone.0240565)
Supplement: S2 Dataset — (CSV) [file pone.0240565.s002.csv]

HHID	sample_id	afb1_ppb	AFB1_detect	district	crop_group	storage_days	source	container
101-Nagawa	10104	0	no	Maharajganj	groundnut	0	other	tin_plast
101-Nagawa	10103	0	no	Maharajganj	pulses	30	market	tin_plast
101-Nagawa	10101	0	no	Maharajganj	wheat	30	market	tin_plast
101-Nagawa	10102	0	no	Maharajganj	rice	30	pds	tin_plast
102-Nagawa	10201	0	no	Maharajganj	wheat	300	ownfarm	sack
102-Nagawa	10203	0	no	Maharajganj	pulses	30	market	tin_plast
102-Nagawa	10202	0	no	Maharajganj	rice	365	ownfarm	tin_plast
103-Nagawa	10301	0	no	Maharajganj	maize	365	ownfarm	package
103-Nagawa	10305	0	no	Maharajganj	pulses	365	ownfarm	sack
103-Nagawa	10304	0	no	Maharajganj	rice	150	ownfarm	tin_plast
103-Nagawa	10303	0	no	Maharajganj	wheat	365	ownfarm	tin_plast
103-Nagawa	10302	1	yes	Maharajganj	maize	365	ownfarm	package
104-Nagawa	10402	0	no	Maharajganj	wheat	90	ownfarm	tin_plast
104-Nagawa	10401	0	no	Maharajganj	rice	150	ownfarm	tin_plast
104-Nagawa	10403	13.5	yes	Maharajganj	groundnut	150	ownfarm	tin_plast
105-Nagawa	10501	0	no	Maharajganj	wheat	90	ownfarm	tin_plast
105-Nagawa	10502	0	no	Maharajganj	rice	240	ownfarm	tin_plast
105-Nagawa	10503	0	no	Maharajganj	maize	270	ownfarm	tin_plast
106-Nagawa	10605	0	no	Maharajganj	pulses	90	ownfarm	tin_plast
106-Nagawa	10601	0	no	Maharajganj	wheat	90	ownfarm	tin_plast
106-Nagawa	10602	0	no	Maharajganj	rice	240	ownfarm	tin_plast
106-Nagawa	10604	13.6	yes	Maharajganj	groundnut	240	ownfarm	tin_plast
106-Nagawa	10603	29.8	yes	Maharajganj	maize	240	ownfarm	tin_plast
107-Nagawa	10704	0	no	Maharajganj	maize	240	ownfarm	sack
107-Nagawa	10703	0	no	Maharajganj	pulses	90	ownfarm	tin_plast
107-Nagawa	10702	0	no	Maharajganj	wheat	90	ownfarm	tin_plast
107-Nagawa	10701	1.8	yes	Maharajganj	rice	210	ownfarm	tin_plast
108-Nagawa	10802	0	no	Maharajganj	pulses	15	market	tin_plast
108-Nagawa	10803	0	no	Maharajganj	rice	30	market	tin_plast
108-Nagawa	10801	0	no	Maharajganj	wheat	90	ownfarm	tin_plast
109-Nagawa	10905	0	no	Maharajganj	maize	240	ownfarm	hanging
109-Nagawa	10901	0	no	Maharajganj	pulses	90	ownfarm	tin_plast
109-Nagawa	10902	0	no	Maharajganj	pulses	90	ownfarm	tin_plast
109-Nagawa	10904	0	no	Maharajganj	wheat	90	ownfarm	tin_plast
109-Nagawa	10903	0	no	Maharajganj	rice	180	ownfarm	tin_plast
110-Nagawa	11002	0	no	Maharajganj	pulses	120	ownfarm	tin_plast
110-Nagawa	11001	0	no	Maharajganj	rice	270	ownfarm	tin_plast
110-Nagawa	11003	5.8	yes	Maharajganj	groundnut	120	ownfarm	tin_plast
111-Nagawa	11102	0	no	Maharajganj	pulses	90	ownfarm	sack
111-Nagawa	11103	0	no	Maharajganj	pulses	90	ownfarm	sack
111-Nagawa	11101	0	no	Maharajganj	rice	180	ownfarm	sack
111-Nagawa	11104	0	no	Maharajganj	wheat	90	ownfarm	tin_plast
112-Nagawa	11201	0	no	Maharajganj	rice	1	market	tin_plast
112-Nagawa	11202	0	no	Maharajganj	pulses	90	ownfarm	tin_plast
112-Nagawa	11203	0	no	Maharajganj	wheat	90	ownfarm	tin_plast
112-Nagawa	11204	3.9	yes	Maharajganj	groundnut	180	ownfarm	sack
113-Belauha	21301	0	no	Maharajganj	wheat	60	ownfarm	sack
113-Nagawa	11301	0	no	Maharajganj	wheat	90	ownfarm	tin_plast
114-Nagawa	11402	0	no	Maharajganj	pulses	90	ownfarm	tin_plast
114-Nagawa	11403	0	no	Maharajganj	wheat	100	ownfarm	tin_plast
114-Nagawa	11401	0	no	Maharajganj	rice	180	ownfarm	tin_plast
115-Nagawa	11502	0	no	Maharajganj	wheat	30	other	tin_plast
115-Nagawa	11501	2.8	yes	Maharajganj	rice	30	market	tin_plast
116-Nagawa	11603	0	no	Maharajganj	maize		ownfarm	hanging
116-Nagawa	11604	0	no	Maharajganj	wheat	60	ownfarm	tin_plast
116-Nagawa	11602	0	no	Maharajganj	rice	210	ownfarm	tin_plast
116-Nagawa	11601	4.1	yes	Maharajganj	groundnut	180	ownfarm	sack
117-Nagawa	11703	0	no	Maharajganj	pulses	10	market	tin_plast
117-Nagawa	11702	0	no	Maharajganj	rice	10	market	tin_plast
117-Nagawa	11704	0	no	Maharajganj	oil seeds	60	ownfarm	tin_plast
117-Nagawa	11701	0	no	Maharajganj	wheat	60	ownfarm	tin_plast
118-Nagawa	11804	0	no	Maharajganj	oil seeds	90	ownfarm	basket
118-Nagawa	11803	0	no	Maharajganj	pulses	3	market	tin_plast
118-Nagawa	11802	0	no	Maharajganj	wheat	60	ownfarm	tin_plast
118-Nagawa	11801	0	no	Maharajganj	rice	240	ownfarm	tin_plast
201-Belauha	20101	0	no	Maharajganj	wheat	90	ownfarm	pile
201-Belauha	20102	0	no	Maharajganj	rice	180	ownfarm	sack
201-Belauha	20103	0	no	Maharajganj	pulses	90	ownfarm	tin_plast
202-Belauha	20204	0	no	Maharajganj	pulses	60	ownfarm	sack
202-Belauha	20201	0	no	Maharajganj	wheat	100	ownfarm	sack
202-Belauha	20202	0	no	Maharajganj	rice	180	ownfarm	sack
202-Belauha	20203	0	no	Maharajganj	oil seeds	90	ownfarm	tin_plast
202-Belauha	20205	0	no	Maharajganj	pulses	100	ownfarm	tin_plast
202-Belauha	20206	0	no	Maharajganj	pulses		market
203-Belauha	20304	0	no	Maharajganj	oil seeds	90	ownfarm	sack
203-Belauha	20303	0	no	Maharajganj	pulses	30	market	tin_plast
203-Belauha	20301	0	no	Maharajganj	wheat	90	ownfarm	tin_plast
203-Belauha	20302	0	no	Maharajganj	rice	180	ownfarm	tin_plast
204-Belauha	20404	0	no	Maharajganj	pulses	7	market	tin_plast
204-Belauha	20403	0	no	Maharajganj	oil seeds	60	ownfarm	tin_plast
204-Belauha	20401	0	no	Maharajganj	wheat	90	ownfarm	tin_plast
204-Belauha	20402	0	no	Maharajganj	rice	180	ownfarm	tin_plast
205-Belauha	20503	0	no	Maharajganj	pulses	60	ownfarm	tin_plast
205-Belauha	20502	0	no	Maharajganj	wheat	60	ownfarm	tin_plast
205-Belauha	20504	0	no	Maharajganj	oil seeds	100	ownfarm	tin_plast
205-Belauha	20501	0	no	Maharajganj	rice	180	ownfarm	tin_plast
205-Belauha	20505	6	yes	Maharajganj	groundnut	270	ownfarm	package
206-Belauha	20603	0	no	Maharajganj	oil seeds	90	ownfarm	sack
206-Belauha	20604	0	no	Maharajganj	pulses	60	ownfarm	tin_plast
206-Belauha	20601	0	no	Maharajganj	wheat	60	ownfarm	tin_plast
206-Belauha	20602	0	no	Maharajganj	rice	180	ownfarm	tin_plast
207-Belauha	20701	0	no	Maharajganj	rice	270	ownfarm	sack
207-Belauha	20702	0	no	Maharajganj	wheat	60	ownfarm	tin_plast
207-Belauha	20703	2.4	yes	Maharajganj	wheat	30	other	tin_plast
208-Belauha	20802	0	no	Maharajganj	oil seeds	60	ownfarm	sack
208-Belauha	20803	0	no	Maharajganj	pulses	8	market	tin_plast
208-Belauha	20804	0	no	Maharajganj	wheat	90	ownfarm	tin_plast
209-Belauha	20903	0	no	Maharajganj	pulses	60	ownfarm	tin_plast
209-Belauha	20901	0	no	Maharajganj	rice	210	ownfarm	tin_plast
209-Belauha	20902	0	no	Maharajganj	wheat	60	ownfarm	traditional_underfodder
209-Belauha	20904	7.1	yes	Maharajganj	groundnut	210	ownfarm	sack
210-Belauha	21003	0	no	Maharajganj	pulses	60	ownfarm	sack
210-Belauha	21001	0	no	Maharajganj	wheat	60	ownfarm	tin_plast
210-Belauha	21002	0	no	Maharajganj	rice	120	ownfarm	tin_plast
211-Belauha	21103	0	no	Maharajganj	pulses	60	ownfarm	tin_plast
211-Belauha	21102	0	no	Maharajganj	wheat	60	ownfarm	tin_plast
211-Belauha	21101	0	no	Maharajganj	rice	180	ownfarm	tin_plast
212-Belauha	21201	0	no	Maharajganj	rice	210	ownfarm	sack
212-Belauha	21202	0	no	Maharajganj	wheat	60	ownfarm	tin_plast
212-Sakhol	41201	0	no	Munger	rice	210	ownfarm	traditional_mud
213-Belauha	21302	0	no	Maharajganj	rice	210	ownfarm	sack
213-Belauha	21303	0	no	Maharajganj	pulses	10	market	tin_plast
214-Belauha	21403	0	no	Maharajganj	pulses	60	other	sack
214-Belauha	21401	0	no	Maharajganj	rice	100	ownfarm	sack
214-Belauha	21402	0	no	Maharajganj	wheat	240	pds	tin_plast
215-Belauha	21503	0	no	Maharajganj	pulses	60	ownfarm	tin_plast
215-Belauha	21502	0	no	Maharajganj	wheat	60	ownfarm	tin_plast
215-Belauha	21501	1.7	yes	Maharajganj	rice	180	ownfarm	tin_plast
216-Belauha	21602	0	no	Maharajganj	wheat	60	ownfarm	tin_plast
216-Belauha	21601	0	no	Maharajganj	rice	180	ownfarm	tin_plast
217-Belauha	21703	0	no	Maharajganj	pulses	3	market	tin_plast
217-Belauha	21702	0	no	Maharajganj	wheat	60	ownfarm	tin_plast
217-Belauha	21701	0	no	Maharajganj	rice	210	ownfarm	tin_plast
218-Belauha	21804	0	no	Maharajganj	pulses	2	market	tin_plast
218-Belauha	21801	0	no	Maharajganj	wheat	60	ownfarm	tin_plast
218-Belauha	21803	0	no	Maharajganj	rice	210	ownfarm	tin_plast
218-Belauha	21802	477.6	yes	Maharajganj	maize	40	ownfarm	pile
219-Belauha	21903	0	no	Maharajganj	pulses	7	market	tin_plast
219-Belauha	21901	0	no	Maharajganj	wheat	60	ownfarm	tin_plast
219-Belauha	21902	0	no	Maharajganj	rice	210	ownfarm	tin_plast
220-Belauha	22002	0	no	Maharajganj	pulses	30	market	tin_plast
220-Belauha	22003	0	no	Maharajganj	wheat	30	market	tin_plast
220-Belauha	22001	0	no	Maharajganj	rice	90	market	tin_plast
301-Raghunathapur	30103	0	no	Munger	pulses	15	market	tin_plast
301-Raghunathapur	30102	0	no	Munger	wheat	90	ownfarm	tin_plast
301-Raghunathapur	30101	0	no	Munger	rice	240	ownfarm	tin_plast
302-Raghunathapur	30203	0	no	Munger	pulses	10	market	tin_plast
302-Raghunathapur	30202	0	no	Munger	wheat	90	ownfarm	traditional_mud
302-Raghunathapur	30201	2.4	yes	Munger	rice	240	ownfarm	traditional_mud
303-Raghunathapur	30301	0	no	Munger	wheat	90	ownfarm	sack
303-Raghunathapur	30303	0	no	Munger	pulses	90	ownfarm	tin_plast
303-Raghunathapur	30302	0	no	Munger	rice	210	ownfarm	tin_plast
303-Raghunathapur	30304	0	no	Munger	rice	240	ownfarm	tin_plast
304-Raghunathapur	30403	0	no	Munger	pulses	7	market	tin_plast
304-Raghunathapur	30402	0	no	Munger	wheat	90	ownfarm	traditional_mud
304-Raghunathapur	30401	0	no	Munger	rice	210	ownfarm	traditional_mud
305-Raghunathapur	30501	0	no	Munger	wheat	60	ownfarm	traditional_mud
305-Raghunathapur	30502	1	yes	Munger	rice	240	ownfarm	traditional_mud
306-Raghunathapur	30603	0	no	Munger	pulses	7	market	tin_plast
306-Raghunathapur	30601	0	no	Munger	rice	10	market	tin_plast
306-Raghunathapur	30602	0	no	Munger	wheat	60	wages	traditional_mud
307-Raghunathapur	30701	0	no	Munger	wheat	90	ownfarm	sack
307-Raghunathapur	30702	0	no	Munger	rice	210	ownfarm	silo_bin
307-Raghunathapur	30703	0	no	Munger	pulses	90	wages	tin_plast
308-Raghunathapur	30803	0	no	Munger	pulses	90	market	tin_plast
308-Raghunathapur	30802	0	no	Munger	wheat		market	tin_plast
308-Raghunathapur	30801	1.3	yes	Munger	rice	30	family	sack
309-Raghunathapur	30904	0	no	Munger	pulses	10	market	package
309-Raghunathapur	30903	0	no	Munger	wheat	10	ownfarm	tin_plast
309-Raghunathapur	30902	0	no	Munger	wheat	60	ownfarm	tin_plast
309-Raghunathapur	30901	1.3	yes	Munger	rice	210	ownfarm	tin_plast
310-Raghunathapur	31003	0	no	Munger	pulses	60	ownfarm	tin_plast
310-Raghunathapur	31002	0	no	Munger	wheat	60	ownfarm	tin_plast
310-Raghunathapur	31001	0	no	Munger	rice	240	ownfarm	tin_plast
311-Raghunathapur	31102	0	no	Munger	wheat	60	ownfarm	traditional_mud
311-Raghunathapur	31101	0	no	Munger	rice	240	ownfarm	traditional_mud
312-Raghunathapur	31201	0	no	Munger	wheat	60	ownfarm	traditional_mud
312-Raghunathapur	31202	0	no	Munger	rice	240	ownfarm	traditional_mud
313-Raghunathapur	31302	0	no	Munger	wheat	90	ownfarm	tin_plast
313-Raghunathapur	31303	1.4	yes	Munger	pulses	10	market	tin_plast
314-Raghunathapur	31402	0	no	Munger	wheat	90	neighbor	tin_plast
314-Raghunathapur	31401	0	no	Munger	rice	100	neighbor	tin_plast
315-Raghunathapur	31502	0	no	Munger	wheat	60	ownfarm	traditional_mud
315-Raghunathapur	31501	0	no	Munger	rice	240	ownfarm	traditional_mud
316-Raghunathapur	31602	0	no	Munger	wheat	60	ownfarm	sack
316-Raghunathapur	31603	0	no	Munger	pulses	3	market	tin_plast
316-Raghunathapur	31601	0	no	Munger	rice	240	ownfarm	traditional_mud
317-Raghunathapur	31702	0	no	Munger	pulses	60	ownfarm	sack
317-Raghunathapur	31703	0	no	Munger	wheat	60	ownfarm	tin_plast
317-Raghunathapur	31701	0	no	Munger	rice	240	ownfarm	tin_plast
318-Raghunathapur	31802	0	no	Munger	pulses	7	other	tin_plast
318-Raghunathapur	31801	0	no	Munger	wheat	60	ownfarm	tin_plast
318-Raghunathapur	31803	0	no	Munger	rice	240	ownfarm	tin_plast
319-Raghunathapur	31901	0	no	Munger	wheat	60	ownfarm	sack
319-Raghunathapur	31902	0	no	Munger	rice	240	ownfarm	sack
320-Raghunathapur	32002	0	no	Munger	wheat	90	ownfarm	sack
320-Raghunathapur	32004	0	no	Munger	pulses	10	market	tin_plast
320-Raghunathapur	32003	2.1	yes	Munger	rice	10	market	sack
320-Raghunathapur	32001	899.2	yes	Munger	maize	100	ownfarm	sack
401-Sakhol	40102	0	no	Munger	pulses	90	ownfarm	tin_plast
401-Sakhol	40103	0	no	Munger	wheat	60	ownfarm	traditional_mud
401-Sakhol	40101	0	no	Munger	rice	210	ownfarm	traditional_mud
402-Sakhol	40204	0	no	Munger	wheat	10	pds	sack
402-Sakhol	40201	0	no	Munger	wheat	60	ownfarm	traditional_mud
402-Sakhol	40205	1.7	yes	Munger	rice	10	pds	sack
402-Sakhol	40203	1.9	yes	Munger	rice	210	ownfarm	traditional_mud
403-Sakhol	40303	0	no	Munger	pulses	7	market	tin_plast
403-Sakhol	40302	0	no	Munger	wheat	10	pds	traditional_mud
403-Sakhol	40301	0	no	Munger	rice	210	ownfarm	traditional_mud
404-Sakhol	40402	0	no	Munger	rice	7	pds	sack
404-Sakhol	40401	0	no	Munger	wheat	7	pds	sack
404-Sakhol	40405	0	no	Munger	maize	300	ownfarm	sack
404-Sakhol	40403	0	no	Munger	wheat	90	ownfarm	traditional_mud
404-Sakhol	40404	0	no	Munger	rice	210	ownfarm	traditional_mud
405-Sakhol	40503	0	no	Munger	pulses	3	market	package
405-Sakhol	40501	0	no	Munger	rice	3	market	tin_plast
405-Sakhol	40502	0	no	Munger	wheat	7	pds	tin_plast
405-Sakhol	40504	0	no	Munger	rice	10	pds	tin_plast
406-Sakhol	40603	0	no	Munger	rice	210	ownfarm	sack
406-Sakhol	40604	0	no	Munger	pulses	3	market	tin_plast
406-Sakhol	40602	0	no	Munger	rice	7	pds	tin_plast
406-Sakhol	40601	0	no	Munger	wheat	7	pds	tin_plast
407-Sakhol	40701	0	no	Munger	rice	3	market	tin_plast
407-Sakhol	40704	0	no	Munger	wheat	7	pds	tin_plast
407-Sakhol	40702	0	no	Munger	rice	15	pds	tin_plast
407-Sakhol	40703	0	no	Munger	pulses		market	tin_plast
408-Sakhol	40801	0	no	Munger	pulses	3	market	tin_plast
408-Sakhol	40802	0	no	Munger	rice	3	market	tin_plast
408-Sakhol	40804	0	no	Munger	rice	7	pds	tin_plast
408-Sakhol	40803	0	no	Munger	wheat	7	pds	tin_plast
409-Sakhol	40902	0	no	Munger	wheat	10	pds	traditional_mud
409-Sakhol	40903	0	no	Munger	maize	300	ownfarm	traditional_mud
409-Sakhol	40901	3.4	yes	Munger	rice	10	pds	traditional_mud
410-Sakhol	41003	0	no	Munger	wheat	10	pds	tin_plast
410-Sakhol	41001	0	no	Munger	maize	300	ownfarm	traditional_mud
410-Sakhol	41002	2.4	yes	Munger	rice	10	pds	sack
411-Sakhol	41105	0	no	Munger	rice	7	pds	sack
411-Sakhol	41103	0	no	Munger	rice	90	market	sack
411-Sakhol	41102	0	no	Munger	pulses	90	ownfarm	sack
411-Sakhol	41101	0	no	Munger	maize	210	ownfarm	sack
411-Sakhol	41104	0	no	Munger	wheat	7	pds	tin_plast
412-Sakhol	41202	0	no	Munger	wheat	15	pds	sack
412-Sakhol	41204	0	no	Munger	pulses	400	ownfarm	tin_plast
412-Sakhol	41203	0	no	Munger	pulses	400	ownfarm	tin_plast
412-Sakhol	41205	0	no	Munger	pulses	400	ownfarm	tin_plast
413-Sakhol	41303	0	no	Munger	rice	15	pds	sack
413-Sakhol	41302	0	no	Munger	wheat	15	pds	sack
413-Sakhol	41304	0	no	Munger	pulses	8	other	tin_plast
413-Sakhol	41301	0	no	Munger	rice	30	market	tin_plast
414-Sakhol	41402	0	no	Munger	rice	7	pds	sack
414-Sakhol	41401	0	no	Munger	rice	210	ownfarm	tin_plast
414-Sakhol	41405	0	no	Munger	wheat		pds
414-Sakhol	41404	2.4	yes	Munger	pulses	10	market	tin_plast
415-Sakhol	41503	0	no	Munger	pulses	7	market	tin_plast
415-Sakhol	41501	0	no	Munger	rice	10	market	tin_plast
415-Sakhol	41502	0	no	Munger	wheat	10	market	tin_plast
416-Sakhol	41601	0	no	Munger	wheat	10	pds	sack
416-Sakhol	41605	0	no	Munger	pulses	7	market	tin_plast
416-Sakhol	41602	0	no	Munger	rice	60	market	tin_plast
416-Sakhol	41603	1.1	yes	Munger	rice	10	pds	sack
416-Sakhol	41604	257.2	yes	Munger	maize	300	ownfarm	traditional_mud
417-Sakhol	41703	0	no	Munger	pulses	2	market	package
417-Sakhol	41701	0	no	Munger	wheat	10	pds	traditional_mud
417-Sakhol	41702	1.5	yes	Munger	rice	10	pds	traditional_mud
417-Sakhol	41704	1.7	yes	Munger	rice	60	market	tin_plast
418-Sakhol	41805	0	no	Munger	wheat	10	pds	sack
418-Sakhol	41802	0	no	Munger	oil seeds	60	ownfarm	tin_plast
418-Sakhol	41803	0	no	Munger	pulses	60	ownfarm	tin_plast
418-Sakhol	41804	0	no	Munger	pulses	60	ownfarm	tin_plast
418-Sakhol	41801	1.6	yes	Munger	rice	10	market	tin_plast
501-Kakamaha	50101	0	no	Kandhamal	wheat	20	pds	tin_plast
501-Kakamaha	50102	0	no	Kandhamal	rice	210	ownfarm	tin_plast
501-Kakamaha	50103	1.4	yes	Kandhamal	pulses	60	market	tin_plast
502-Kakamaha	50203	0	no	Kandhamal	pulses	7	market	tin_plast
502-Kakamaha	50202	0	no	Kandhamal	wheat	7	market	tin_plast
502-Kakamaha	50201	0	no	Kandhamal	rice	15	market	tin_plast
503-Kakamaha	50301	0	no	Kandhamal	rice	210	ownfarm	traditional_bamboo_dung
503-Kakamaha	50302	0	no	Kandhamal	millet	270	ownfarm	traditional_mud
503-Kakamaha	50303	0	no	Kandhamal	pulses	270	ownfarm	traditional_mud
503-Kakamaha	50304	0	no	Kandhamal	pulses	270	ownfarm	traditional_mud
504-Kakamaha	50402	0	no	Kandhamal	pulses	4	market	package
504-Kakamaha	50403	0	no	Kandhamal	rice	32	pds	package
504-Kakamaha	50401	0	no	Kandhamal	rice	240	ownfarm	tin_plast
505-Kakamaha	50502	0	no	Kandhamal	pulses	210	ownfarm	tin_plast
505-Kakamaha	50501	0	no	Kandhamal	rice	210	ownfarm	traditional_mud
506-Kakamaha	50602	0	no	Kandhamal	rice	210	ownfarm	traditional_bamboo_dung
506-Kakamaha	50603	0	no	Kandhamal	pulses	90	market	traditional_mud
506-Kakamaha	50601	5.7	yes	Kandhamal	rice	210	ownfarm	traditional_bamboo_dung
507-Kakamaha	50703	0	no	Kandhamal	pulses	5	market	tin_plast
507-Kakamaha	50701	1	yes	Kandhamal	rice	240	wages	tin_plast
507-Kakamaha	50702	1.5	yes	Kandhamal	rice	240	wages	sack
508-Kakamaha	50801	15.3	yes	Kandhamal	rice	30	pds	tin_plast
509-Kakamaha	50903	0	no	Kandhamal	pulses	30	market	tin_plast
509-Kakamaha	50901	0	no	Kandhamal	rice	30	pds	tin_plast
509-Kakamaha	50902	0	no	Kandhamal	rice	240	ownfarm	tin_plast
510-Kakamaha	51003	0	no	Kandhamal	pulses	10	market	tin_plast
510-Kakamaha	51001	0	no	Kandhamal	rice	30	pds	tin_plast
510-Kakamaha	51002	0	no	Kandhamal	rice	240	ownfarm	tin_plast
511-Kakamaha	51102	0	no	Kandhamal	pulses	15	market	tin_plast
512-Kakamaha	51201	0	no	Kandhamal	rice	15	market	sack
512-Kakamaha	51203	0	no	Kandhamal	rice	210	ownfarm	sack
512-Kakamaha	51202	0	no	Kandhamal	pulses	10	market	tin_plast
513-Kakamaha	51303	0	no	Kandhamal	rice	7	market	sack
513-Kakamaha	51302	0	no	Kandhamal	wheat	15	market	sack
513-Kakamaha	51301	0	no	Kandhamal	pulses	7	market	tin_plast
514-Kakamaha	51401	0	no	Kandhamal	rice	240	ownfarm	sack
514-Kakamaha	51403	0	no	Kandhamal	pulses	120	market	tin_plast
514-Kakamaha	51402	1.1	yes	Kandhamal	rice	240	ownfarm	sack
515-Kakamaha	51501	0	no	Kandhamal	pulses	12	market	tin_plast
515-Kakamaha	51502	0	no	Kandhamal	rice	30	pds	tin_plast
601-Bakikamba	60102	0	no	Kandhamal	rice	240	ownfarm	sack
601-Bakikamba	60103	2.3	yes	Kandhamal	pulses	2	market	package
601-Bakikamba	60101	4.7	yes	Kandhamal	rice	240	ownfarm	sack
602-Bakikamba	60202	0	no	Kandhamal	rice	210	wages	sack
602-Bakikamba	60203	0	no	Kandhamal	rice	210	wages	sack
602-Bakikamba	60201	0	no	Kandhamal	pulses	2	market	tin_plast
603-Bakikamba	60303	0	no	Kandhamal	pulses	4	market	tin_plast
603-Bakikamba	60301	1.7	yes	Kandhamal	rice	210	ownfarm	tin_plast
603-Bakikamba	60302	2.8	yes	Kandhamal	rice	210	ownfarm	traditional_bamboo_dung
604-Bakikamba	60401	0	no	Kandhamal	rice	240	ownfarm	tin_plast
604-Bakikamba	60402	1.2	yes	Kandhamal	rice	240	ownfarm	sack
605-Bakikamba	60503	0	no	Kandhamal	pulses	60	ownfarm	package
605-Bakikamba	60501	0	no	Kandhamal	rice	210	ownfarm	tin_plast
605-Bakikamba	60502	6.3	yes	Kandhamal	rice	210	ownfarm	traditional_bamboo_dung
606-Bakikamba	60601	0	no	Kandhamal	rice	1	market	package
606-Bakikamba	60603	0	no	Kandhamal	pulses	4	market	tin_plast
607-Bakikamba	60701	0	no	Kandhamal	rice	240	ownfarm	sack
607-Bakikamba	60702	0	no	Kandhamal	rice	240	ownfarm	sack
607-Bakikamba	60703	0	no	Kandhamal	pulses	4	market	tin_plast
608-Bakikamba	60801	0	no	Kandhamal	rice	2	other	sack
609-Bakikamba	60901	0	no	Kandhamal	rice	15	pds	tin_plast
610-Bakikamba	61002	0	no	Kandhamal	pulses	2	market	tin_plast
610-Bakikamba	61003	1.3	yes	Kandhamal	rice	240	ownfarm	sack
610-Bakikamba	61001	4.2	yes	Kandhamal	rice	15	pds	tin_plast
611-Bakikamba	61103	0	no	Kandhamal	pulses	3	market	tin_plast
611-Bakikamba	61101	0	no	Kandhamal	rice	240	ownfarm	traditional_bamboo_dung
611-Bakikamba	61102	1.5	yes	Kandhamal	rice	240	ownfarm	traditional_mud
612-Bakikamba	61202	0	no	Kandhamal	maize	330	ownfarm	hanging
612-Bakikamba	61203	0	no	Kandhamal	maize	14	market	tin_plast
612-Bakikamba	61201	0	no	Kandhamal	rice	14	market	tin_plast
612-Bakikamba	61204	1.7	yes	Kandhamal	pulses	14	market	tin_plast
613-Bakikamba	61301	0	no	Kandhamal	rice	210	ownfarm	sack
613-Bakikamba	61302	0	no	Kandhamal	pulses	1	market	tin_plast
613-Bakikamba	61303	0	no	Kandhamal	rice	210	ownfarm	tin_plast
614-Bakikamba	61402	0	no	Kandhamal	pulses	7	market	tin_plast
614-Bakikamba	61401	0	no	Kandhamal	rice	7	market	tin_plast
615-Bakikamba	61501	0	no	Kandhamal	rice	240	ownfarm	sack
615-Bakikamba	61502	0	no	Kandhamal	pulses	5	market	tin_plast
616-Bakikamba	61603	0	no	Kandhamal	wheat	10	market	sack
616-Bakikamba	61602	2	yes	Kandhamal	rice	240	ownfarm	tin_plast
616-Bakikamba	61601	2.5	yes	Kandhamal	pulses	4	market	tin_plast
701-Shankarampeta	70105	0	no	Mahabubnagar	pulses	1	market	tin_plast
701-Shankarampeta	70101	0	no	Mahabubnagar	pulses	4	market	tin_plast
701-Shankarampeta	70107	0	no	Mahabubnagar	pulses	7	market	tin_plast
701-Shankarampeta	70103	0	no	Mahabubnagar	wheat	15	pds	tin_plast
701-Shankarampeta	70106	1.3	yes	Mahabubnagar	groundnut	150	gift	sack
701-Shankarampeta	70102	1.5	yes	Mahabubnagar	rice	240	ownfarm	sack
701-Shankarampeta	70104	7.6	yes	Mahabubnagar	sorghum	120	peddler	sack
702-Shankarampeta	70204	0	no	Mahabubnagar	rice	5	market	sack
702-Shankarampeta	70205	0	no	Mahabubnagar	pulses	8	market	tin_plast
702-Shankarampeta	70201	0	no	Mahabubnagar	wheat	8	market	tin_plast
702-Shankarampeta	70202	0	no	Mahabubnagar	wheat	8	market	tin_plast
702-Shankarampeta	70203	33.3	yes	Mahabubnagar	groundnut	90	ownfarm	tin_plast
703-Shankarampeta	70302	0	no	Mahabubnagar	rice	15	pds	sack
703-Shankarampeta	70301	0	no	Mahabubnagar	sorghum	300	peddler	sack
703-Shankarampeta	70305	0	no	Mahabubnagar	pulses	3	market	tin_plast
703-Shankarampeta	70306	0	no	Mahabubnagar	pulses	3	market	tin_plast
703-Shankarampeta	70303	0	no	Mahabubnagar	wheat	15	pds	tin_plast
703-Shankarampeta	70304	1.9	yes	Mahabubnagar	groundnut	7	market	tin_plast
704-Shankarampeta	70404	0	no	Mahabubnagar	wheat	15	pds	package
704-Shankarampeta	70403	0	no	Mahabubnagar	sorghum	30	market	sack
704-Shankarampeta	70402	0	no	Mahabubnagar	rice	240	ownfarm	sack
704-Shankarampeta	70405	0	no	Mahabubnagar	oil seeds	15	market	tin_plast
704-Shankarampeta	70401	0	no	Mahabubnagar	pulses	15	market	tin_plast
704-Shankarampeta	70408	0	no	Mahabubnagar	groundnut	60	ownfarm	tin_plast
704-Shankarampeta	70406	0	no	Mahabubnagar	wheat		pds
704-Shankarampeta	70407	0	no	Mahabubnagar	pulses		unknown
705-Shankarampeta	70502	0	no	Mahabubnagar	wheat	15	pds	package
705-Shankarampeta	70504	0	no	Mahabubnagar	rice	210	ownfarm	sack
705-Shankarampeta	70503	0	no	Mahabubnagar	pulses	30	market	tin_plast
705-Shankarampeta	70505	0	no	Mahabubnagar	pulses	30	market	tin_plast
705-Shankarampeta	70506	0	no	Mahabubnagar	wheat		pds
705-Shankarampeta	70501	1.4	yes	Mahabubnagar	sorghum	60	peddler	sack
706-Narsingapuram	80602	0	no	Mahabubnagar	rice	15	pds	sack
706-Shankarampeta	70607	0	no	Mahabubnagar	millet	60	gift	package
706-Shankarampeta	70605	0	no	Mahabubnagar	sorghum	15	market	sack
706-Shankarampeta	70601	0	no	Mahabubnagar	rice	210	ownfarm	sack
706-Shankarampeta	70603	0	no	Mahabubnagar	pulses	7	market	tin_plast
706-Shankarampeta	70604	0	no	Mahabubnagar	pulses	7	market	tin_plast
706-Shankarampeta	70606	0	no	Mahabubnagar	pulses	7	market	tin_plast
706-Shankarampeta	70608	0	no	Mahabubnagar	pulses	7	market	tin_plast
706-Shankarampeta	70602	0	no	Mahabubnagar	wheat	15	pds	tin_plast
707-Shankarampeta	70706	0	no	Mahabubnagar	pulses	30	market	sack
707-Shankarampeta	70707	0	no	Mahabubnagar	oil seeds	30	market	tin_plast
707-Shankarampeta	70701	0	no	Mahabubnagar	pulses	30	market	tin_plast
707-Shankarampeta	70710	0	no	Mahabubnagar	pulses	30	market	tin_plast
707-Shankarampeta	70708	0	no	Mahabubnagar	wheat		pds
707-Shankarampeta	70704	1.2	yes	Mahabubnagar	sorghum	180	gift	sack
707-Shankarampeta	70702	2.1	yes	Mahabubnagar	sorghum	180	gift	tin_plast
707-Shankarampeta	70705	2.7	yes	Mahabubnagar	rice	180	ownfarm	sack
707-Shankarampeta	70703	4.8	yes	Mahabubnagar	groundnut	30	market	tin_plast
708-Shankarampeta	70803	0	no	Mahabubnagar	pulses	10	market	package
708-Shankarampeta	70802	0	no	Mahabubnagar	wheat	15	pds	sack
708-Shankarampeta	70801	0	no	Mahabubnagar	rice	75	pds	sack
709-Shankarampeta	70903	0	no	Mahabubnagar	wheat	15	pds	tin_plast
709-Shankarampeta	70906	0	no	Mahabubnagar	pulses	30	market	tin_plast
709-Shankarampeta	70901	0	no	Mahabubnagar	pulses	800	ownfarm	tin_plast
709-Shankarampeta	70902	1.8	yes	Mahabubnagar	rice	210	ownfarm	sack
709-Shankarampeta	70905	3	yes	Mahabubnagar	sorghum	60	market	sack
710-Shankarampeta	71002	0	no	Mahabubnagar	sorghum	180	peddler	sack
710-Shankarampeta	71004	0	no	Mahabubnagar	rice	3	market	tin_plast
710-Shankarampeta	71003	0	no	Mahabubnagar	wheat	3	market	tin_plast
710-Shankarampeta	71006	0	no	Mahabubnagar	pulses	7	market	tin_plast
710-Shankarampeta	71005	0	no	Mahabubnagar	pulses	180	family	tin_plast
710-Shankarampeta	71001	0	no	Mahabubnagar	rice	240	family	tin_plast
711-Shankarampeta	71105	0	no	Mahabubnagar	wheat	15	pds	tin_plast
711-Shankarampeta	71103	0	no	Mahabubnagar	pulses	20	market	tin_plast
711-Shankarampeta	71102	0	no	Mahabubnagar	pulses	120	gift	tin_plast
711-Shankarampeta	71101	0	no	Mahabubnagar	rice	210	ownfarm	tin_plast
711-Shankarampeta	71104	1.8	yes	Mahabubnagar	sorghum	90	peddler	sack
712-Shankarampeta	71202	0	no	Mahabubnagar	wheat	20	pds	sack
712-Shankarampeta	71204	0	no	Mahabubnagar	pulses	120	market	sack
712-Shankarampeta	71203	0	no	Mahabubnagar	rice	240	ownfarm	sack
712-Shankarampeta	71207	0	no	Mahabubnagar	oil seeds	30	market	tin_plast
712-Shankarampeta	71206	0	no	Mahabubnagar	pulses		unknown
712-Shankarampeta	71201	1.2	yes	Mahabubnagar	sorghum	20	peddler	sack
712-Shankarampeta	71205	2963.1	yes	Mahabubnagar	groundnut	30	market	tin_plast
713-Shankarampeta	71302	0	no	Mahabubnagar	pulses	90	market	sack
713-Shankarampeta	71304	0	no	Mahabubnagar	wheat	15	pds	tin_plast
713-Shankarampeta	71305	0	no	Mahabubnagar	pulses	60	market	tin_plast
713-Shankarampeta	71306	0	no	Mahabubnagar	rice		unknown
713-Shankarampeta	71303	1.9	yes	Mahabubnagar	rice	240	ownfarm	sack
713-Shankarampeta	71301	17.1	yes	Mahabubnagar	sorghum	30	peddler	sack
714-Shankarampeta	71405	0	no	Mahabubnagar	rice	60	ownfarm	sack
714-Shankarampeta	71404	0	no	Mahabubnagar	wheat	10	pds	tin_plast
714-Shankarampeta	71401	0	no	Mahabubnagar	sorghum	60	peddler	tin_plast
714-Shankarampeta	71402	0	no	Mahabubnagar	pulses	180	ownfarm	tin_plast
714-Shankarampeta	71403	2.4	yes	Mahabubnagar	groundnut	800	ownfarm	sack
715-Shankarampeta	71501	0	no	Mahabubnagar	wheat	15	pds	sack
715-Shankarampeta	71505	0	no	Mahabubnagar	rice	120	ownfarm	sack
715-Shankarampeta	71504	0	no	Mahabubnagar	rice	120	pds	sack
715-Shankarampeta	71506	0	no	Mahabubnagar	pulses	7	market	tin_plast
715-Shankarampeta	71503	0	no	Mahabubnagar	pulses	120	ownfarm	tin_plast
715-Shankarampeta	71508	1.2	yes	Mahabubnagar	sorghum		market
715-Shankarampeta	71502			Mahabubnagar	sorghum	30	peddler	tin_plast
716-Shankarampeta	71602	0	no	Mahabubnagar	pulses	2	market	tin_plast
716-Shankarampeta	71604	0	no	Mahabubnagar	pulses	2	market	tin_plast
716-Shankarampeta	71605	0	no	Mahabubnagar	pulses	2	market	tin_plast
716-Shankarampeta	71601	0	no	Mahabubnagar	wheat	90	pds	tin_plast
716-Shankarampeta	71603	7	yes	Mahabubnagar	rice	15	pds	sack
717-Shankarampeta	71703	0	no	Mahabubnagar	wheat	25	pds	tin_plast
717-Shankarampeta	71702	0	no	Mahabubnagar	groundnut	60	market	tin_plast
717-Shankarampeta	71701	0	no	Mahabubnagar	rice	25	pds	traditional_pot
717-Shankarampeta	71704	1.9	yes	Mahabubnagar	sorghum	5	peddler	sack
718-Shankarampeta	71803	0	no	Mahabubnagar	rice	20	pds	sack
718-Shankarampeta	71805	0	no	Mahabubnagar	sorghum	365	peddler	sack
718-Shankarampeta	71807	0	no	Mahabubnagar	millet	365	ownfarm	tin_plast
718-Shankarampeta	71806	0	no	Mahabubnagar	sorghum		market
718-Shankarampeta	71801	1.1	yes	Mahabubnagar	groundnut	365	ownfarm	traditional_pot
718-Shankarampeta	71802	1.45	yes	Mahabubnagar	wheat	10	market	tin_plast
718-Shankarampeta	71804	2.9	yes	Mahabubnagar	rice	240	ownfarm	sack
719-Shankarampeta	71901	0	no	Mahabubnagar	wheat	7	pds	tin_plast
719-Shankarampeta	71903	0	no	Mahabubnagar	pulses	30	market	tin_plast
719-Shankarampeta	71902	0	no	Mahabubnagar	rice	15	pds	traditional_pot
720-Shankarampeta	72001	9.2	yes	Mahabubnagar	rice	10	other	sack
801-Narsingapuram	80104	0	no	Mahabubnagar	wheat	22	pds	sack
801-Narsingapuram	80102	0	no	Mahabubnagar	sorghum	90	peddler	sack
801-Narsingapuram	80105	0	no	Mahabubnagar	pulses	365	ownfarm	sack
801-Narsingapuram	80101	0	no	Mahabubnagar	pulses	400	ownfarm	sack
801-Narsingapuram	80103	0	no	Mahabubnagar	rice	400	ownfarm	sack
801-Narsingapuram	80106	1.1	yes	Mahabubnagar	groundnut	900	ownfarm	sack
802-Narsingapuram	80204	0	no	Mahabubnagar	pulses	7	market	package
802-Narsingapuram	80203	0	no	Mahabubnagar	wheat	7	market	package
802-Narsingapuram	80202	0	no	Mahabubnagar	pulses	30	gift	package
802-Narsingapuram	80205	0	no	Mahabubnagar	maize	180	gift	pile
802-Narsingapuram	80201	0	no	Mahabubnagar	rice	240	ownfarm	sack
803-Narsingapuram	80302	0	no	Mahabubnagar	wheat	25	pds	sack
803-Narsingapuram	80305	0	no	Mahabubnagar	groundnut	180	market	sack
803-Narsingapuram	80307	0	no	Mahabubnagar	pulses	180	ownfarm	sack
803-Narsingapuram	80303	0	no	Mahabubnagar	rice	180	ownfarm	sack
803-Narsingapuram	80304	0	no	Mahabubnagar	pulses	180	gift	tin_plast
803-Narsingapuram	80306	0	no	Mahabubnagar	pulses		gift	tin_plast
803-Narsingapuram	80301	1	yes	Mahabubnagar	sorghum	30	peddler	sack
804-Narsingapuram	80401	0	no	Mahabubnagar	rice	23	pds	sack
804-Narsingapuram	80402	0	no	Mahabubnagar	sorghum	120	peddler	sack
804-Narsingapuram	80404	0	no	Mahabubnagar	groundnut	180	ownfarm	sack
804-Narsingapuram	80405	0	no	Mahabubnagar	wheat	23	pds	tin_plast
804-Narsingapuram	80403	0	no	Mahabubnagar	pulses	180	ownfarm	tin_plast
805-Narsingapuram	80503	0	no	Mahabubnagar	wheat	22	pds	tin_plast
805-Narsingapuram	80501	2.2	yes	Mahabubnagar	pulses	365	neighbor	tin_plast
805-Narsingapuram	80502	8.1	yes	Mahabubnagar	rice	22	pds	sack
806-Narsingapuram	80605	0	no	Mahabubnagar	rice	1	market	package
806-Narsingapuram	80607	0	no	Mahabubnagar	wheat	1	market	package
806-Narsingapuram	80606	0	no	Mahabubnagar	pulses	60	market	package
806-Narsingapuram	80604	0	no	Mahabubnagar	pulses	30	market	tin_plast
806-Narsingapuram	80601	0	no	Mahabubnagar	millet	365	market	tin_plast
806-Narsingapuram	80603	1.7	yes	Mahabubnagar	groundnut	1	market	package
807-Narsingapuram	80705	0	no	Mahabubnagar	rice	120	ownfarm	sack
807-Narsingapuram	80701	0	no	Mahabubnagar	rice	180	ownfarm	sack
807-Narsingapuram	80702	0	no	Mahabubnagar	pulses	365	ownfarm	sack
807-Narsingapuram	80703	0	no	Mahabubnagar	wheat	22	pds	tin_plast
807-Narsingapuram	80704	2.2	yes	Mahabubnagar	sorghum	180	peddler	tin_plast
808-Narsingapuram	80801	0	no	Mahabubnagar	rice	365	ownfarm	sack
808-Narsingapuram	80803	0	no	Mahabubnagar	pulses	30	market	tin_plast
808-Narsingapuram	80802	0	no	Mahabubnagar	wheat	50	pds	tin_plast
809-Narsingapuram	80902	0	no	Mahabubnagar	rice	20	market	sack
809-Narsingapuram	80903	0	no	Mahabubnagar	rice	40	pds	sack
809-Narsingapuram	80901	0	no	Mahabubnagar	pulses	365	gift	sack
809-Narsingapuram	80904	0	no	Mahabubnagar	wheat	40	pds	tin_plast
810-Narsingapuram	81004	0	no	Mahabubnagar	pulses	15	market	package
810-Narsingapuram	81003	0	no	Mahabubnagar	rice	10	market	sack
810-Narsingapuram	81002	0	no	Mahabubnagar	wheat	30	pds	sack
810-Narsingapuram	81001	4.4	yes	Mahabubnagar	rice	30	pds	sack
811-Narsingapuram	81106	0	no	Mahabubnagar	pulses	2	market	sack
811-Narsingapuram	81105	0	no	Mahabubnagar	rice	90	ownfarm	sack
811-Narsingapuram	81104	0	no	Mahabubnagar	pulses	10	market	tin_plast
811-Narsingapuram	81101	0	no	Mahabubnagar	groundnut	60	ownfarm	tin_plast
811-Narsingapuram	81102	0	no	Mahabubnagar	oil seeds	90	ownfarm	tin_plast
811-Narsingapuram	81103	3	yes	Mahabubnagar	sorghum	120	market	sack
811-Narsingapuram	81107	3.4	yes	Mahabubnagar	pulses	90	ownfarm	sack
811-Narsingapuram	81108	4.1	yes	Mahabubnagar	pulses	90	ownfarm	sack
812-Narsingapuram	81203	0	no	Mahabubnagar	wheat	40	pds	package
812-Narsingapuram	81201	0	no	Mahabubnagar	pulses	120	ownfarm	sack
812-Narsingapuram	81206	0	no	Mahabubnagar	pulses	120	ownfarm	sack
812-Narsingapuram	81204	0	no	Mahabubnagar	sorghum	180	peddler	sack
812-Narsingapuram	81205	0	no	Mahabubnagar	pulses	900	ownfarm	sack
812-Narsingapuram	81207	1.2	yes	Mahabubnagar	pulses	120	ownfarm	sack
812-Narsingapuram	81202	1.9	yes	Mahabubnagar	rice	365	ownfarm	sack
813-Narsingapuram	81301	0	no	Mahabubnagar	rice	30	pds	sack
813-Narsingapuram	81302	0	no	Mahabubnagar	wheat	30	pds	sack
813-Narsingapuram	81305	0	no	Mahabubnagar	pulses	180	market	sack
813-Narsingapuram	81303	0	no	Mahabubnagar	pulses	500	ownfarm	sack
813-Narsingapuram	81304	1.8	yes	Mahabubnagar	groundnut	120	gift	sack
814-Narsingapuram	81504	0	no	Mahabubnagar	sorghum	180	ownfarm	sack
814-Narsingapuram	81402	0	no	Mahabubnagar	rice	240	ownfarm	sack
814-Narsingapuram	81403	0	no	Mahabubnagar	pulses	7	market	tin_plast
814-Narsingapuram	81404	0	no	Mahabubnagar	pulses	10	market	tin_plast
814-Narsingapuram	81405	0	no	Mahabubnagar	pulses	10	market	tin_plast
814-Narsingapuram	81401	0	no	Mahabubnagar	wheat	60	pds	tin_plast
815-Narsingapuram	81505	0	no	Mahabubnagar	pulses	30	market	tin_plast
815-Narsingapuram	81506	0	no	Mahabubnagar	pulses	30	market	tin_plast
815-Narsingapuram	81502	0	no	Mahabubnagar	pulses	60	market	tin_plast
815-Narsingapuram	81501	2.3	yes	Mahabubnagar	rice	180	ownfarm	sack
815-Narsingapuram	81503	5.5	yes	Mahabubnagar	wheat	30	pds	sack
816-Narsingapuram	81601	0	no	Mahabubnagar	sorghum	7	market	sack
816-Narsingapuram	81604	0	no	Mahabubnagar	groundnut	4	market	tin_plast
816-Narsingapuram	81603	0	no	Mahabubnagar	rice	30	pds	tin_plast
816-Narsingapuram	81602	7.4	yes	Mahabubnagar	wheat	30	pds	sack
817-Narsingapuram	81701	0	no	Mahabubnagar	rice	30	pds	sack
817-Narsingapuram	81703	0	no	Mahabubnagar	wheat	7	market	tin_plast
817-Narsingapuram	81704	0	no	Mahabubnagar	pulses	7	pds	tin_plast
817-Narsingapuram	81702	75.7	yes	Mahabubnagar	groundnut	7	market	tin_plast
818-Narsingapuram	81801	0	no	Mahabubnagar	rice	4	market	sack
818-Narsingapuram	81802	0	no	Mahabubnagar	wheat	23	pds	sack
818-Narsingapuram	81803	3.5	yes	Mahabubnagar	rice	23	pds	sack
819-Narsingapuram	81902	0	no	Mahabubnagar	rice	180	ownfarm	sack
819-Narsingapuram	81903	0	no	Mahabubnagar	wheat	30	pds	tin_plast
819-Narsingapuram	81904	0	no	Mahabubnagar	pulses	180	ownfarm	tin_plast
819-Narsingapuram	81901	1.2	yes	Mahabubnagar	sorghum	30	peddler	sack
820-Narsingapuram	82001	0	no	Mahabubnagar	sorghum	90	peddler	sack
820-Narsingapuram	82003	0	no	Mahabubnagar	pulses	4	market	tin_plast
820-Narsingapuram	82004	0	no	Mahabubnagar	wheat	23	pds	tin_plast
820-Narsingapuram	82002	2.8	yes	Mahabubnagar	rice	23	pds	sack
901-Kunnurthanda	90102	0	no	Mahabubnagar	wheat	24	pds	package
901-Kunnurthanda	90104	0	no	Mahabubnagar	pulses	30	market	package
901-Kunnurthanda	90103	0	no	Mahabubnagar	rice	210	ownfarm	sack
901-Kunnurthanda	90101	1.2	yes	Mahabubnagar	sorghum	30	peddler	sack
902-Kunnurthanda	90203	0	no	Mahabubnagar	sorghum	30	market	sack
902-Kunnurthanda	90202	0	no	Mahabubnagar	groundnut	120	ownfarm	sack
902-Kunnurthanda	90204	0	no	Mahabubnagar	pulses	7	market	tin_plast
902-Kunnurthanda	90201	2.3	yes	Mahabubnagar	rice	240	ownfarm	sack
903-Kunnurthanda	90305	0	no	Mahabubnagar	pulses	5	market	package
903-Kunnurthanda	90301	0	no	Mahabubnagar	rice	25	pds	sack
903-Kunnurthanda	90304	0	no	Mahabubnagar	sorghum	365	market	sack
903-Kunnurthanda	90302	4.2	yes	Mahabubnagar	groundnut	180	ownfarm	sack
903-Kunnurthanda	90303	14.8	yes	Mahabubnagar	sorghum	365	market	tin_plast
904-Kunnurthanda	90404	0	no	Mahabubnagar	pulses	240	ownfarm	sack
904-Kunnurthanda	90403	0	no	Mahabubnagar	rice	330	ownfarm	sack
904-Kunnurthanda	90402	0	no	Mahabubnagar	pulses	5	market	tin_plast
904-Kunnurthanda	90401	9.8	yes	Mahabubnagar	sorghum	120	market	sack
905-Kunnurthanda	90503	0	no	Mahabubnagar	sorghum	30	market	sack
905-Kunnurthanda	90501	0	no	Mahabubnagar	rice	30	other	sack
905-Kunnurthanda	90502	0	no	Mahabubnagar	pulses	365	ownfarm	sack
905-Kunnurthanda	90504	0	no	Mahabubnagar	pulses	7	market	tin_plast
906-Kunnurthanda	90601	0	no	Mahabubnagar	rice	25	pds	sack
906-Kunnurthanda	90603	0	no	Mahabubnagar	wheat	25	pds	sack
906-Kunnurthanda	90604	0	no	Mahabubnagar	pulses	30	market	tin_plast
906-Kunnurthanda	90602	1.6	yes	Mahabubnagar	sorghum	30	peddler	tin_plast
907-Kunnurthanda	90705	0	no	Mahabubnagar	sorghum	1	peddler	sack
907-Kunnurthanda	90701	0	no	Mahabubnagar	groundnut	5	market	tin_plast
907-Kunnurthanda	90702	0	no	Mahabubnagar	pulses	5	market	tin_plast
907-Kunnurthanda	90704	0	no	Mahabubnagar	wheat	25	pds	tin_plast
907-Kunnurthanda	90703	3.1	yes	Mahabubnagar	rice	90	pds	tin_plast
908-Kunnurthanda	90803	0	no	Mahabubnagar	groundnut	150	ownfarm	tin_plast
908-Kunnurthanda	90802	0	no	Mahabubnagar	pulses	240	ownfarm	tin_plast
908-Kunnurthanda	90801	2.1	yes	Mahabubnagar	rice	300	ownfarm	sack
908-Kunnurthanda	90804	15.2	yes	Mahabubnagar	sorghum	60	peddler	tin_plast
909-Kunnurthanda	90904	0	no	Mahabubnagar	pulses	7	market	package
909-Kunnurthanda	90901	0	no	Mahabubnagar	pulses	180	ownfarm	sack
909-Kunnurthanda	90903	0	no	Mahabubnagar	rice	180	ownfarm	sack
909-Kunnurthanda	90905	0	no	Mahabubnagar	groundnut	240	ownfarm	sack
909-Kunnurthanda	90902	1.8	yes	Mahabubnagar	sorghum	20	peddler	sack
910-Kunnurthanda	91002	0	no	Mahabubnagar	wheat	3	market	sack
910-Kunnurthanda	91001	0	no	Mahabubnagar	rice	20	pds	sack
910-Kunnurthanda	91003	3.6	yes	Mahabubnagar	groundnut	90	market	tin_plast
